# Supplementary material for: Higher gestational weight gain delays wound healing and reduces expression of long non‐coding RNA KLRK1‐AS1 in neonatal endothelial progenitor cells
Source: J Physiol. 2023 Jul 20;601(17):3961–74. doi: 10.1113/JP284871 (PMC10952284; doi:10.1113/JP284871)
Supplement: Supplementary file 1 — Statistical Summary Document [file TJP-601-3961-s001.xlsx]

## Sheet: Statistical Summary Table
Statistical Summary Document
Manuscript Title:	Higher gestational weight gain delays wound healing and reduces expression of long non-coding RNA KLRK1-AS1 in neonatal endothelial progenitor cells
Authors:	E. Weiss, A. Schrüfer, C. Tocantins, M. Simoes Diniz, B. Novakovic, A. S. van Bergen, A. Kulovic-Sissawo, R. Saffery, R. A. Boon and U. Hiden
Animal model used, if applicable:
Underlying hypothesis:	This study tests the hypothesis that maternal gestational weight gain affects the function of neonatal endothelial progenitor cells (endothelial colony forming cells, ECFC) via altered expression of long non-coding RNAs.
Definitions of ‘n’:	n = number of individual ECFC donors
Statistical summary table:
Experimental question number	Finding/ conclusion	Experimental location/variable	Mean value	Standard Deviation	n	Exact P value	Figure/table in which data are presented	Units	Data comparisons	Statistical test	Any other experimental factors	Comments
1 Does gestational weight gain (GWG) affect wound healing of neonatal endothelial colony forming cells (ECFC)?	Scratch assay: Higher GWG reduces wound healing of neonatal ECFC after 6 h	0 h: GWG <13 kg	522.3	67.5	11	0.757	Fig 1 I	µm	GWG <13 kg vs >13 kg	unpaired t test
		0 h: GWG >13 kg	512.7	76.5	11			µm
		2 h: GWG <13 kg	13.88	4.52	11	0.873	Fig 1 J	% vs 0 h	GWG <13 kg vs >13 kg	unpaired t test
		2 h: GWG >13 kg	14.34	8.30	11			% vs 0 h
		4 h: GWG <13 kg	29.44	8.83	11	0.290	Fig 1 K	% vs 0 h	GWG <13 kg vs >13 kg	unpaired t test
		4 h: GWG >13 kg	24.90	10.65	11			% vs 0 h
		6 h: GWG <13 kg	48.48	14.48	11	0.041	Fig 1 L	% vs 0 h	GWG <13 kg vs >13 kg	unpaired t test
		6 h: GWG >13 kg	36.26	10.55	11			% vs 0 h
		6 h: GWG 3-25 kg	R=-0.538		22	0.012	Fig 1 M	% vs 0 h	GWG 3-25 kg (correlation)	Pearson
	Electric cell substrate impedance sensing (ECIS): Higher GWG reduces wound healing of neonatal ECFC after 20 h	20 h: GWG <13 kg	1.03	0.08	8	0.014	Fig 2 B	FC vs timepoint of wounding (0 h)	GWG <13 kg vs >13 kg	unpaired t test
		20 h: GWG >13 kg	0.91	0.07	7
		40 h: GWG <13 kg	0.97	0.22	8	0.730	Fig 2 C	FC vs timepoint of wounding (0 h)	GWG <13 kg vs >13 kg	unpaired t test
		40 h: GWG >13 kg	0.93	0.24	7
2 Does higher GWG affect the expression of long non-coding RNAs (lncRNA) in neonatal ECFC?	RNA sequencing: Higher GWG reduces the expression of lncRNA KLRK1-AS1 in neonatal ECFC	GWG 3-25 kg	log2FC=-0.135		35	0.0004	Table 2	RPKM	GWG 3-25 kg (correlation)	linear regression
	RT-qPCR: Higher GWG reduces the expression of lncRNA KLRK1-AS1 in neonatal ECFC (validation of RNA sequencing data)	GWG 3-25 kg	R=-0.375		35	0.027	Fig 3 B	log 2-dct	GWG 3-25 kg (correlation)	Pearson		statistics with dct
3 Comparison of KLRK1-AS1 vs KLRK1 expression	lncRNA KLRK1-AS1 is higher expressed than its host gene KLRK1	KLRK1-AS1	0.44 (median)	0.20, 0.75 (IQR)	15	<0.0001	Fig 3 A	RPKM	Expression of KLRK1-AS1 vs KLRK1	Wilcoxon test		data not normally distributed
		KLRK1	0.03 (median)	0.01, 0.09 (IQR)	20			RPKM
4 Determine the effect of KLRK1-AS1 on neonatal ECFC via siRNA silencing	Efficiency of KLRK1-AS1 knockdown	si control	100.00	54.12	4	0.007	Fig 4 A	%	si control vs si KLRK1-AS1	paired t test		statistics with dct
		si KLRK1-AS1	15.63	9.60	4			%
	Silencing of KLRK1-AS1 reduces wound healing of neonatal ECFC after 20 h (ECIS)	20 h: si control	1.05	0.15	4	0.029	Fig 4 C	FC vs timepoint of wounding (0 h)	si control vs si KLRK1-AS1	paired t test
		20 h: si KLRK1-AS1	0.83	0.07	4
		40 h: si control	0.92	0.13	4	0.688	Fig 4 D	FC vs timepoint of wounding (0 h)	si control vs si KLRK1-AS1	paired t test
		40 h: si KLRK1-AS1	0.88	0.15	4
5 Does KLRK1-AS1 expression correlate with wound healing in neonatal ECFC?	Scratch assay: Decreased KLRK1-AS1 expression associates with reduced wound healing in neonatal ECFC	KLRK1-AS1 expression (RPKM)	R=0.447		22	0.033	Fig 5 A	FC vs timepoint of wounding (0 h)	Expression of KLRK1-AS1 (correlation)	Spearman		data not normally distributed
	ECIS: Decreased KLRK1-AS1 expression associates with reduced wound healing in neonatal ECFC	KLRK1-AS1 expression (RPKM)	R=0.629		15	0.014	Fig 5 B	FC vs timepoint of wounding (0 h)	Expression of KLRK1-AS1 (correlation)	Spearman		data not normally distributed
